# Supplementary material for: Molecular Epidemiology of Klebsiella pneumoniae Based on Whole-Genome Sequencing Among Hospitalized Patients in Huzhou, China: A 6-Year Surveillance Study, 2020–2025
Source: Microorganisms. 2026 Jul 9;14(7):1498. doi: 10.3390/microorganisms14071498 (PMC13414414; doi:10.3390/microorganisms14071498)
Supplement: Supplementary file 1 [file microorganisms-14-01498-s001.zip]

Archive with 6 entries (6 files):
- Supplementary Table S1.xlsx
- Supplementary Table S2.xlsx
- Supplementary Table S3.xlsx
- Supplementary Table S4 .xlsx
- Supplementary Table S5.xlsx
- Supplementary Table S6.xlsx
