# Supplementary material for: Molecular Epidemiology of Klebsiella pneumoniae Based on Whole-Genome Sequencing Among Hospitalized Patients in Huzhou, China: A 6-Year Surveillance Study, 2020–2025
Source: Microorganisms. 2026 Jul 9;14(7):1498. doi: 10.3390/microorganisms14071498 (PMC13414414; doi:10.3390/microorganisms14071498)
Supplement: Supplementary file 1 [file microorganisms-14-01498-s001.zip › Supplementary Table S1.xlsx]

## Sheet: Sheet1
Name	Number of contigs	N50(bp)	N75(bp)	Largest contigs (bp)	Genome size(bp)	GC(%)	Completeness(%)
S2020004	31	409415	192748	1359825	5459195	54.72	100.0
S2020018	68	184998	88308	378821	5318868	54.93	100.0
S2020022	41	284456	185784	1075206	5575001	54.57	99.7
S2020042	77	184875	88569	420249	5326591	54.09	100.0
S2020055	32	349915	171244	795927	5412468	55.2	100.0
S2020062	42	258306	132464	1429247	5660064	55.53	100.0
S2020068	46	259654	178504	852760	5637597	56.33	100.0
S2020079	29	350234	187676	871514	5430616	56.06	100.0
S2020080	49	198862	131041	512706	5470978	54.98	100.0
S2020081	32	350234	181543	871514	5430320	56.38	100.0
S2020082	40	276862	157685	931407	5322402	54.1	100.0
S2020085	49	229165	111515	465749	5587758	55.01	100.0
S2020088	40	303701	121882	597687	5530728	54.92	99.7
S2020089	39	357845	269232	614423	5525314	52.92	99.7
S2020090	43	284453	178976	620725	5745654	54.31	100.0
S2020093	65	190709	99413	329324	5239187	54.52	100.0
S2020094	30	264960	200252	795754	5141442	55.93	100.0
S2020095	41	332509	261754	1087969	5501162	53.07	100.0
S2020097	53	242577	129938	442424	5625373	55.75	100.0
S2020098	37	437073	261807	1157124	5458391	52.94	100.0
S2020099	29	473824	318441	759445	5407479	54.79	100.0
S2020100	65	201789	90863	528159	5589674	54.79	100.0
S2020176	30	350235	187676	864308	5433806	56.12	100.0
S2021006	45	320132	178256	759575	5596031	53.04	100.0
S2021007	43	229715	169210	474133	5462911	55.53	100.0
S2021008	47	201015	106536	736128	5421419	55.79	100.0
S2021009	35	327889	187517	784455	5439542	54.83	100.0
S2021018	29	279651	179682	795742	5141482	56.15	100.0
S2021020	32	350541	151190	1005079	5509403	55.86	100.0
S2021021	45	240915	100438	420344	5424147	55.78	99.97
S2021034	46	201197	109626	431060	5464381	55.97	100.0
S2021035	54	171755	95821	597616	5558993	55.54	100.0
S2021087	34	356628	225843	591247	5437990	55.31	100.0
S2021088	37	349746	157685	930809	5320242	54.89	100.0
S2021131	35	327245	249240	1340237	5649785	53.88	100.0
S2021159	47	220766	152971	766984	5414135	55.44	100.0
S2021187	33	369047	183767	623151	5454608	55.72	100.0
S2021268	41	259786	143989	595011	5533938	55.79	100.0
S2021269	40	266175	160383	909686	5341244	54.86	100.0
S2021287	88	129907	65227	439634	5368721	55.06	100.0
S2021288	34	367994	126238	659737	5419797	56.01	100.0
S2021289	119	141012	68420	340420	5739352	54.43	99.68
S2021290	50	169981	101389	736137	5484219	55.89	100.0
S2021291	101	129437	75609	355676	5671673	54.92	99.26
S2021355	51	199217	120337	382426	5462048	55.28	100.0
S2021356	41	325035	144990	440545	5324410	55.52	100.0
S2021359	40	263613	185593	741308	5505860	55.04	100.0
S2021386	75	150724	76869	420337	5447167	55.14	100.0
S2021387	36	351923	208393	690179	5540715	56.75	100.0
S2021401	52	204550	109489	410744	5504717	55.58	100.0
S2021477	40	306747	214068	1182582	5631084	53.99	100.0
S2021481	39	307030	132464	1354300	5590115	55.35	99.9
S2021482	45	191002	124195	516963	5427548	55.15	100.0
S2021530	48	356504	141836	516914	5624231	56.22	100.0
S2021632	67	196182	99413	457386	5313253	54.17	100.0
S2022008	37	307363	160714	1240716	5645153	55.08	100.0
S2022009	77	300500	172655	505239	5464954	52.76	99.7
S2022010	33	386092	185239	1122978	5434051	54.62	99.7
S2022011	53	204107	131831	1279034	5571872	54.55	100.0
S2022037	50	186078	100314	1045141	5409904	55.8	100.0
S2022053	30	441380	215289	641326	5377100	54.14	99.7
S2022058	60	203764	145139	464778	5430927	54.42	99.6
S2022059	47	272422	132449	1385077	5715906	54.19	100.0
S2022061	37	311629	225892	436858	5394428	55.53	99.7
S2022093	123	129451	79325	483195	5675149	52.99	100.0
S2022103	47	258257	155628	604619	5692994	53.76	100.0
S2022106	31	434033	294968	1288667	5382559	53.44	100.0
S2022133	77	154576	77957	325881	5265082	55.09	100.0
S2022220	50	227692	165861	418201	5446605	55.09	100.0
S2022270	58	252064	174715	611330	5561840	54.48	99.7
S2022271	32	366057	224946	816551	5571331	53.47	100.0
S2022290	45	272476	132495	1073648	5681023	55.63	100.0
S2022407	116	172886	94159	486600	5729518	52.14	100.0
S2022408	42	208993	157969	605544	5436390	54.56	99.7
S2022409	42	208993	157969	605544	5436390	54.56	99.7
S2022410	40	351922	152733	610629	5544918	56.02	100.0
S2022411	57	258277	112406	857658	5712385	54.55	100.0
S2022548	92	120765	66143	289964	5185919	54.85	99.7
S2022556	26	349013	254417	1336590	5335332	55.82	100.0
S2022692	101	178671	95723	388450	5954729	53.45	100.0
S2022699	43	307231	178976	1396632	5599791	53.7	100.0
S2022701	40	242599	108459	627925	5370255	56.06	100.0
S2022702	38	242378	178224	418723	5350018	56.2	100.0
S2022703	50	259393	145093	835053	5712204	55.13	100.0
S2022704	29	275991	147049	928484	5515355	57.01	100.0
S2022867	50	423553	151026	773642	5524728	54.21	100.0
S2022874	46	246228	123632	420361	5412844	56.0	100.0
S2022875	46	270532	211774	437465	5467102	55.0	100.0
S2023001	40	289375	219068	899694	5632027	53.89	100.0
S2023005	42	303708	118524	736164	5463563	55.9	100.0
S2023032	37	381817	204639	761488	5424740	55.28	100.0
S2023034	51	307069	99515	985901	5582491	54.37	100.0
S2023037	42	248813	109678	602376	5462689	55.85	100.0
S2023048	40	350130	220330	590623	5455128	54.13	100.0
S2023052	49	318886	221434	817981	5459899	54.24	100.0
S2023056	99	142287	92089	364770	5658252	54.55	99.68
S2023064	39	307386	209824	1287799	5631493	54.57	100.0
S2023065	117	163131	98581	613576	5529343	53.63	100.0
S2023068	43	255004	204885	637803	5417632	54.87	100.0
S2023077	44	254112	143908	750123	5507902	54.23	100.0
S2023115	34	334045	170615	517231	5469605	56.21	100.0
S2023192	35	329894	225845	558376	5448643	55.02	100.0
S2023223	30	482356	272462	1462632	5601147	55.13	100.0
S2023285	38	308338	207537	446141	5439872	55.22	100.0
S2023286	35	361967	208521	1125165	5539232	56.02	100.0
S2023362	27	441348	221120	1253319	5463777	55.31	100.0
S2023379	28	448477	260417	690695	5147882	56.08	100.0
S2023442	48	280487	150099	674541	5692959	54.66	100.0
S2023445	36	482401	219386	1397984	5680592	54.67	100.0
S2023450	71	217885	117618	464911	5443252	53.13	99.7
S2023547	39	307057	258339	1109769	5721119	54.36	100.0
S2023659	29	440886	277677	898306	5466906	55.64	100.0
S2023666	39	277964	162919	446029	5674706	54.19	100.0
S2023669	123	187034	73880	366120	5642915	53.56	99.4
S2023671	46	229205	144034	856847	5388849	54.62	100.0
S2023679	30	371163	206800	1095512	5398767	55.25	100.0
S2023689	35	432489	258333	1395537	5632111	54.89	100.0
S2023808	101	167684	84293	511114	5645726	53.88	99.33
S2023809	33	482919	284498	1487376	5819744	54.63	100.0
S2024005	77	198641	98853	552756	5363492	53.47	100.0
S2024006	53	214042	112021	965245	5597951	54.43	100.0
S2024016	57	185141	117311	483616	5529238	54.71	100.0
S2024017	57	222199	123366	520360	5382004	52.17	100.0
S2024029	74	229089	106032	636324	5600382	52.64	100.0
S2024044	135	99778	51372	279959	5795160	54.38	99.7
S2024045	69	186407	109265	450982	5352375	54.26	100.0
S2024080	98	159092	84109	281815	5157158	54.02	99.85
S2024082	52	230823	112315	623446	5545233	54.64	100.0
S20241009	84	106199	65964	266397	5422669	57.27	99.85
S20241017	56	178325	84282	457637	5380205	56.94	99.93
S20241103	103	105794	64148	349031	5733177	55.01	99.18
S20241105	51	263385	112322	414017	5386637	55.26	100.0
S2024118	60	235469	141246	682177	5286806	54.48	100.0
S2024121	41	351809	152936	604791	5547009	55.41	100.0
S2024122	82	190926	100814	506504	5802593	54.5	100.0
S2024194	74	174834	98679	371940	5349167	53.76	100.0
S2024266	39	318600	155944	567395	5423135	55.89	100.0
S2024300	35	482095	150849	628705	5614665	55.39	99.4
S2024336	46	286533	168372	435504	5496874	55.52	100.0
S2024360	62	186617	100698	553313	5313494	54.66	100.0
S2024361	111	108677	61804	338658	5697390	55.08	99.4
S2024363	34	326456	194678	517222	5448473	55.89	100.0
S2024364	56	156078	95803	683244	5428872	55.4	100.0
S2024390	34	295992	178309	911103	5421124	55.66	100.0
S2024394	41	278339	170760	846297	5474875	55.17	99.4
S2024436	52	197657	99434	437094	5452429	55.63	100.0
S2024437	41	289419	146260	1291458	5629053	54.99	100.0
S2024447	60	215267	99432	593397	5408475	53.93	99.7
S2024478	79	136788	83874	539467	5648409	55.27	99.4
S2024482	51	164892	125510	334588	5164711	57.82	100.0
S2024484	76	123672	68132	299828	5399273	56.34	99.85
S2024486	152	60315	34017	210102	5457864	57.46	99.93
S2024487	72	145683	82040	371021	5353098	55.29	99.93
S2024583	55	167536	99429	585347	5322281	56.11	99.85
S2024584	48	265990	141407	631979	5544265	56.45	100.0
S2024589	54	226108	105077	759462	5609841	55.45	100.0
S2024590	48	279331	108130	1161547	5484199	53.78	100.0
S2024592	64	136481	94081	304376	5401565	55.91	100.0
S2024654	44	281318	151751	737892	5730578	55.11	99.4
S2024724	170	57723	30913	162689	5365412	57.26	99.78
S2024848	72	129902	85568	281352	5602390	56.9	99.26
S2024852	238	40615	24749	142853	5495624	58.24	99.57
S2024854	97	99606	65831	245238	5459828	56.56	100.0
S2024858	43	258308	145002	1185671	5660939	54.49	99.4
S2024874	58	179022	98615	372099	5390381	55.21	100.0
S2024889	75	124581	82393	277107	5394905	56.52	99.33
S2024967	114	93201	47759	243466	5292802	57.24	100.0
S2024970	92	118930	63828	366902	5328546	56.74	99.97
S2024976	184	55900	28140	212397	5313434	57.3	99.33
S2024982	221	42700	25024	131699	5511282	57.46	99.72
S2024983	61	191683	124212	415049	5369599	53.96	100.0
S2024986	23	337352	260714	935822	5133857	57.31	100.0
S2024990	43	234754	119411	453664	5334022	56.09	100.0
S2024994	94	117932	63010	298865	5442522	55.84	99.78
S2024995	64	186952	111231	325640	5461394	54.97	100.0
S2024996	53	194300	109415	625158	5596387	55.86	100.0
S2024999	68	193715	79009	397985	5600409	56.19	99.27
S2025009	58	172649	108564	452961	5590273	55.12	100.0
S2025010	60	186374	86401	592226	5626537	54.77	100.0
S2025042	78	152750	83926	385991	5581482	53.92	100.0
S2025046	57	152285	95775	514153	5334995	55.91	99.94
S2025047	60	173645	98346	494193	5622089	56.01	100.0
S2025048	64	172388	94341	506832	5492671	56.22	100.0
S2025105	49	209738	108563	701704	5584136	55.16	100.0
S2025139	61	186400	98232	672239	5657846	54.63	100.0
S2025140	53	179583	89458	757913	5361587	56.09	99.85
S2025141	114	110270	62974	297081	5675185	54.39	99.9
S2025147	64	129730	98413	320522	5350970	55.8	100.0
S2025148	72	128282	71273	344056	5519769	55.5	100.0
S2025149	62	176737	103384	1147972	5459023	54.73	100.0
S2025177	60	209763	108334	474969	5542033	54.13	100.0
S2025179	97	177841	99447	751003	5597786	53.29	100.0
S2025181	45	277654	150673	608778	5528720	54.17	99.85
S2025182	49	185518	108504	507859	5554260	55.2	100.0
S2025196	59	204494	153573	658004	5526712	55.23	100.0
S2025197	53	182607	102394	634136	5368348	55.46	100.0
S2025255	82	173645	100814	597803	5833644	54.83	100.0
S2025264	49	188961	106078	703725	5542390	55.59	100.0
S2025267	62	172633	99575	469906	5486398	55.5	100.0
H2025003	37	399666	172625	619325	5293171	55.92	100.0
H2025014	55	206083	129450	405691	5388582	54.62	100.0
S2025452	84	168751	92876	523521	5540925	54.35	100.0
S2025453	48	226027	105340	879050	5308328	55.51	100.0
S2025456	45	297600	210575	599813	5494061	53.7	100.0
S2025481	66	150618	94673	407113	5442157	55.7	100.0
