# Supplementary material for: Molecular Epidemiology of Klebsiella pneumoniae Based on Whole-Genome Sequencing Among Hospitalized Patients in Huzhou, China: A 6-Year Surveillance Study, 2020–2025
Source: Microorganisms. 2026 Jul 9;14(7):1498. doi: 10.3390/microorganisms14071498 (PMC13414414; doi:10.3390/microorganisms14071498)
Supplement: Supplementary file 1 [file microorganisms-14-01498-s001.zip › Supplementary Table S2.xlsx]

## Sheet: Sheet1
Antimicrobial susceptibility profile of blaKPC-2-positive and mcr-1-positive K. pneumonia
Antibiotics	blaKPC-2												mcr-1
	S2021289	S2021291	S2021530	S2022093	S2023056	S2023669	S2023808	S2024044	S2024361	S2024478	S2025141		S2024589
CHL	32	>32	32	16	≤4	16	8	>32	>32	≤4	>32		>32
SXT	>8	>8	≤0.5	≤0.5	>8	≤0.5	≤0.5	>8	>8	1	>8		>8
CT	≤0.25	≤0.25	≤0.25	>8	≤0.25	1	≤0.25	≤0.25	2	≤0.25	0.5		8
ETP	>8	>8	8	>8	>8	>8	>8	>8	>8	>8	>8		≤0.25
MEM	>4	>4	>4	>4	>4	>4	>4	>4	>4	>4	>4		≤0.12
CTX	>16	>16	4	>16	>16	>16	>16	>16	>16	>16	>16		≤0.25
CAZ	>16	>16	16	>16	>16	>16	>16	>16	>16	>16	>16		0.5
CZA	2	1	1	2	1	4	8	2	2	1	4		≤0.25
TET	>16	>16	>16	>16	>16	8	2	>16	>16	2	>16		>16
TIG	2	0.5	4	4	0.5	1	≤0.25	2	1	≤0.25	1		1
CIP	>2	>2	2	>2	>2	>2	>2	>2	>2	>2	>2		0.5
NAL	>32	>32	32	>32	>32	>32	>32	>32	>32	>32	>32		8
AZM	>64	64	8	>64	8	>64	64	>64	64	4	>64		16
AMI	>64	>64	≤4	>64	≤4	>64	>64	>64	>64	>64	>64		≤4
STR	≤8	≤8	≤8	16	>32	>32	16	>32	≤8	≤8	16		>32
AMP	>32	>32	>32	>32	>32	>32	>32	>32	>32	>32	>32		32
AMS	>32	>32	>32	>32	>32	>32	>32	>32	>32	>32	>32		16
