# Supplementary material for: Molecular Epidemiology of Klebsiella pneumoniae Based on Whole-Genome Sequencing Among Hospitalized Patients in Huzhou, China: A 6-Year Surveillance Study, 2020–2025
Source: Microorganisms. 2026 Jul 9;14(7):1498. doi: 10.3390/microorganisms14071498 (PMC13414414; doi:10.3390/microorganisms14071498)
Supplement: Supplementary file 1 [file microorganisms-14-01498-s001.zip › Supplementary Table S4 .xlsx]

## Sheet: Sheet1
Key	ST	Kleborate score	K serotypes	rmpA	iucA	iroB	rmpA2	ybtS	clbA	blaKPC2	plasmid types	Source
S2021289	ST11	4	K64	-	+	-	-	+	-	+	repB_KLEB,IncR,ColRNAI,IncFII(pHN7A8)	Respiratory
S2021291	ST11	4	K64	+	+	-	-	+	-	+	repB_KLEB，IncR，ColRNAI，IncFII(pHN7A8)	Respiratory
S2021530	ST86	4	K2	+	+	+	+	+	-	+	IncHI1B(pNDM-MAR)/repB_KLEB，repB(R1701)，ColRNAI	Respiratory
S2022093	ST11	1	K64	+	-	-	-	+	-	+	repB_KLEB，IncR，ColRNAI，IncFII(pHN7A8)，ColRNAI	Respiratory
S2023056	ST11	4	K47	-	+	-	+	+	-	+	repB_KLEB，ColRNAI，IncR	Respiratory
S2023669	ST11	4	K64	-	+	-	-	+	-	+	repB(R1701)，ColRNAI，IncFII(K)，ColRNAI，repB_KLEB，IncR	Respiratory
S2023808	ST11	4	K64	+	+	-	-	+	-	+	IncR，repB_KLEB，ColRNAI	Blood
S2024044	ST11	4	K25	-	+	-	-	+	-	+	Col440I，ColRNAI，Col(BS512)，IncR，repB_KLEB，IncFII(pHN7A8)	Respiratory
S2025141	ST11	4	K64	+	+	-	-	+	-	+	repB_KLEB，IncR，ColRNAI，IncFII(pHN7A8)，ColRNAI	Respiratory
