# Supplementary material for: Molecular Epidemiology of Klebsiella pneumoniae Based on Whole-Genome Sequencing Among Hospitalized Patients in Huzhou, China: A 6-Year Surveillance Study, 2020–2025
Source: Microorganisms. 2026 Jul 9;14(7):1498. doi: 10.3390/microorganisms14071498 (PMC13414414; doi:10.3390/microorganisms14071498)
Supplement: Supplementary file 1 [file microorganisms-14-01498-s001.zip › Supplementary Table S6.xlsx]

## Sheet: Sheet1
SNP variation loci of mcr-1-harbouring K. pneumoniae isolates
Seq->	ERR8771827	GCA_019458505.1	GCA_021908915.1	GCA_022205125.1	GCA_022298975.1	GCA_026626085.1	GCA_900502935.1	S2024589	SRR6812668
ERR8771827	ID	22870	23064	48	24082	23611	23595	22676	23847
GCA_019458505.1	22870	ID	22509	22872	23136	22863	22851	15171	23303
GCA_021908915.1	23064	22509	ID	23064	23348	22875	22427	22493	23062
GCA_022205125.1	48	22872	23064	ID	24084	23613	23597	22678	23849
GCA_022298975.1	24082	23136	23348	24084	ID	21673	23792	22985	22458
GCA_026626085.1	23611	22863	22875	23613	21673	ID	23351	22772	2100
GCA_900502935.1	23595	22851	22427	23597	23792	23351	ID	22850	23531
S2024589	22676	15171	22493	22678	22985	22772	22850	ID	23220
SRR6812668	23847	23303	23062	23849	22458	2100	23531	23220	ID
